# Supplementary material for: Evaluating Translational Methods for Personalized Medicine—A Scoping Review
Source: J Pers Med. 2022 Jul 19;12(7):1177. doi: 10.3390/jpm12071177 (PMC9324577; doi:10.3390/jpm12071177)
Supplement: Supplementary file 1 [file jpm-12-01177-s001.zip]

Archive with 1 entries (1 files):
- jpm-1763028-supplementary.pdf
